# Supplementary material for: Influences on teleconsultation project utilization rates: the role of dominant logic
Source: BMC Med Inform Decis Mak. 2016 Dec 8;16:155. doi: 10.1186/s12911-016-0392-2 (PMC5146905; doi:10.1186/s12911-016-0392-2)
Supplement: Additional file 1: Table S1. — Teleconsultation projects background and demographics. (XLSX 16 kb) [file 12911_2016_392_MOESM1_ESM.xlsx]

## Sheet: BMC MIDM Table S1
	Health Sciences Center (HSC)	Project	Data Collection Period	Tele-consultation Activities	Census Classification	Population	Medically Underserved Area (MUA) or Population (MUP)	Health Professional Shortage Area--Primary Care	Distance from HSC (miles)	Project Tenure (At Time of Data Collection)	Main HSC Participants	Remote Facility	Remote Care Provider	Information Technology Configuration	Utilization (approx.)	Patient Present During Session	Additional Data Sources	Comments
	W	W1	1	Oncology--Bone Marrow Transplant (BMT)	Non-metropolitan	Period 1 (P1): 33,000	MUA (Low Income)	Entire County	330	2 years	BMT Specialists, Psychologist, Nurses	Physician's Office	Oncologists	Video-conference	P1: 2 to 3 times per month P2: Discontinued	Most of the time	A, B, C	Discontinued when BMT sub-specialists relocated to another HSC.
	X	X1	1	Pediatric Oncology	Metropolitan (same as X2)	P1: 260,000	MUA (Entire County)	Entire County	250	Discontinued after 4 months	Pediatric Oncologist	Hospital	Nurses	Video-conference	P1: 3 times per month, until discontinued	Always	A, B, C	Discontinued after four months once HSC Oncologists found it unsatisfactory.
		X2	1 & 2	Multiple Drug Resistant Tuberculosis	Metropolitan (same as X1)	P1: 260,000	MUA (Entire County)	Entire County	250	2 years	Infectious Diseases Specialist (at nearby affliliated hospital)	P1: Hospital P2: Various	P1: Primary Care Physician P2: Various	P1: Video-conference, Telephone, Fax P2: Telephone, Email, Fax	P1: 1 to 2 times (video) + 15 times (phone) per month P2: 10 times per month	Rarely	A, B, C, D	Rural hospital closed and different HSC took over expanded program with multiple remote sites.
	Y	Y1	1 & 2	Multiple Medical Specialties	Non-metropolitan	P1: 8,700 P2: 9,300	MUA (Entire County)	Population Group: Low Income	400 (200 to affiliated HSC)	4 years (1997) 14 years (2007)	Multiple Specialists	Hospital	Primary Care Physicians	Specially Designed Telemedicine Workstation (using off-the-shelf components) with Video-conference + Attachments	P1: 8 times per month P2: 1 time per month	Sometimes	A, E	Rural hospital expanded and now has many specialists.
		Y2	1	Multiple Medical Specialties	Non-metropolitan	P1: 6,500 P2: 7,200	MUA (Entire County)	Entire County	460 (250 to affiliated HSC)	3 years (1997)	Multiple Specialists	Clinic	Physician Assistant (PA)		P1: <1 time per month P2: Discontinued	Sometimes		Discontinued when PA moved and supervising physician died.
		Y3	2	Burn Unit	Metropolitan	680000	MUA (Partial--Multiple Service Areas)	Facility and Service Area	300	4 years	Subspecialist	Hospital	Nurse		1 hour every other week	Always
		Y4	2	Oncology	Non-metropolitan	7700	MUA (Entire County)	Entire County	145 (120 to affiliated HSC)	4 months	Subspecialist	Hospital	Primary Care Physicians		As needed	Sometimes
		Y5	2	Primary Care	Non-metropolitan	1100	MUA (Entire County)	Entire County	80 (50 from Remote PCP)	6 years	Primary Care Physician at Remote Clinic	Other Remote Clinic	Emergency Medical Technician (EMT)		Multiple times per week	Always	F	Also had a telepharmacy project with HSC Y, and a teleconsultation project with a primary care physician located approximately 60 miles from both Y5 and HSC Y.
		Y6	2	Pediatric Care	Non-metropolitan	8200	MUA (Entire County)	Entire County	60	9 years	Multiple Specialists	School Clinic	Nurse		2 hours per week + as needed	Most of the time	F
	Z	Z1	2	Hepatitis C (HCV)	Metropolitan (same as Z7)	52000	MUA (Entire County)	Entire County	275	2 years	Specialists, Subspecialists, Therapists, Nurse Practitioners, Nurses, Counselors	Hospital	Primary Care Physician	Multipoint Tele-conference	2 hours per week + 2 hours behavioral per week (total)	Never	A, B, C, G
		Z2	2		Metropolitan (same as Z3)	174000	Governor's MUP	No (Adjacent areas within county are)	320	3 years		Hospital	Resident and Nurse	Multipoint Video-conference			A, B, C, G
		Z3	2		Metropolitan (same as Z2)	174000	Governor's MUP	No (Adjacent areas within county are)	320	2 years total (current RSHCP 6 months)		Hospital	Internist	Multipoint Tele-conference			A, B, C, G
		Z4	2		Non-metropolitan	41000	MUA (Entire County)	Facility and Service Area	90	3 years		Clinic	Physician Assistant	Multipoint Video-conference			A, B, C
		Z5	2	Early Childhood Developmental Disabilities (ECDD)	Non-metropolitan	6000	MUA (Entire County)	Population Group: Low Income	280	5 years	Specialist, Therapists, Counselors	Clinic	Developmental Specialist	Video-conference	3 hours monthly (consults only)	Always for Diagnosis and Treatment	A
		Z6	2		Non-metropolitan	25000	MUA (Entire County)	Population Group: Low Income	230	2 years		Clinic	Developmental Specialist	Video-conference	3 hours monthly (consults only)		A
		Z7	2		Non-metropolitan (same as Z1)	52000	MUA (Entire County)	Entire County and Facility	275	2 years		Clinic	Developmental Specialist	Video-conference	3 hours monthly (consults only)	Never for Training	A
		Z8	2	Drug Abuse and Behavioral Counseling (DABC)	Non-metropolitan	26000	MUA (Entire County)	Facility	60	6 months	Psychiatrist	In-patient Clinic	Psychologist, Mental Health Counselor	Video-conference	2 hours per week (total)	Rarely		At time of data collection, Project DABC was rolling out additional new sites in the near future.
	Additonal Data Sources
	A	HSC Internal Documents			C	HSC Web Sire				E	Teleconsultation Session Videorecording			G	Session Observation (from HSC)
	B	HSC Public Documents			D	Session Observation (from affiliated Hospital)				F	Remote Site Internal Documents
